# Supplementary material for: Isotopic reconstruction of short to absent breastfeeding in a 19th century rural Dutch community
Source: PLoS One. 2022 Apr 13;17(4):e0265821. doi: 10.1371/journal.pone.0265821 (PMC9007374; doi:10.1371/journal.pone.0265821)
Supplement: S1 Table — (XLSX) [file pone.0265821.s001.xlsx]

## Sheet: Sheet1
Supplement Table 1: Faunal Isotope Values used in Figure 4
Note: If there was more than 1 sample of a species at a site the averaged value of all samples is shown in figure 4.
Archaeological Site (all located in the Netherlands)	Time-period (AD)	Reference	Species (common name)	ẟ13C (‰)	ẟ15N (‰)
Sint-Oedenrode - Graven van Gelre	1085-1175	Esser et al. 2014	pig	6.08	-22.07
Sint-Oedenrode - Graven van Gelre	1085-1175	Esser et al. 2014	pig	6.5	-20.89
Sint-Oedenrode - Graven van Gelre	1085-1175	Esser et al. 2014	pig	7.06	-21.96
Sint-Oedenrode - Graven van Gelre	1085-1175	Esser et al. 2014	pig	7.26	-22.09
Sint-Oedenrode - Graven van Gelre	1104-1250	Esser et al. 2014	pig	5.07	-22.04
Sint-Oedenrode - Graven van Gelre	1104-1250	Esser et al. 2014	pig	6.61	-21.74
Sint-Oedenrode - Graven van Gelre	1104-1250	Esser et al. 2014	pig	6.88	-22.1
Sint-Oedenrode - Graven van Gelre	1104-1250	Esser et al. 2014	pig	7.82	-22.55
Sint-Oedenrode - Graven van Gelre	1104-1250	Esser et al. 2014	pig	8.12	-22.3
Sint-Oedenrode - Graven van Gelre	1104-1250	Esser et al. 2014	pig	5.89	-21.99
Sint-Oedenrode - Graven van Gelre	1104-1250	Esser et al. 2014	pig	6	-21.81
Sint-Oedenrode - Graven van Gelre	1104-1250	Esser et al. 2014	pig	7.37	-22.01
Sint-Oedenrode - Graven van Gelre	1104-1250	Esser et al. 2014	pig	9.3	-22.07
Sint-Oedenrode - Graven van Gelre	1085-1175	Esser et al. 2014	pig	9.52	-22.44
Sint-Oedenrode - Graven van Gelre	1104-1250	Esser et al. 2014	pig	9.21	-21.65
Sint-Oedenrode - Graven van Gelre	1085-1175	Esser et al. 2014	pig	9.14	-21.54
Sint-Oedenrode - Graven van Gelre	1085-1175	Esser et al. 2014	pig	9.54	-21.79
Sint-Oedenrode	1085-1250	Esser et al. 2014	codfish	15	-14.3
Sint-Oedenrode	1085-1250	Esser et al. 2014	pike	11.8	-25.7
Sint-Oedenrode	1085-1250	Esser et al. 2014	hare	7.8	-22.7
Sint-Oedenrode	1085-1250	Esser et al. 2014	cow	6.9	-22.95
Sint-Oedenrode	1085-1250	Esser et al. 2014	dog	10.8	-21.2
Sint-Oedenrode	1085-1250	Esser et al. 2014	sheep/goat	6.5	-23.3
Canadaplein, Alkmaar	1448- 1573	Kootker 2017	cow	5.7	-21.2
Canadaplein, Alkmaar	1448- 1573	Kootker 2017	cow	9	-22.4
Canadaplein, Alkmaar	1448- 1573	Kootker 2017	dog	12.3	-18.6
Canadaplein, Alkmaar	1448- 1573	Kootker 2017	chicken	7	-21.6
Canadaplein, Alkmaar	1448- 1573	Kootker 2017	chicken	6.4	-21.6
Canadaplein, Alkmaar	1448- 1573	Kootker 2017	sheep/goat	5.7	-21
Canadaplein, Alkmaar	1448- 1573	Kootker 2017	sheep/goat	9	-22.3
Canadaplein, Alkmaar	1448- 1573	Kootker 2017	pig	10.8	-21.1
Canadaplein, Alkmaar	1448- 1573	Kootker 2017	pig	12.6	-21.2
Doelenstraat, Alkmaar	1448- 1573	Kootker 2017	cow	6.1	-21.4
Doelenstraat, Alkmaar	1448- 1573	Kootker 2017	cow	6.3	-21.6
Doelenstraat, Alkmaar	1448- 1573	Kootker 2017	chicken	11.8	-20.5
Doelenstraat, Alkmaar	1448- 1573	Kootker 2017	chicken	11.6	-20.8
Doelenstraat, Alkmaar	1448- 1573	Kootker 2017	sheep/goat	7.9	-22.1
Doelenstraat, Alkmaar	1448- 1573	Kootker 2017	sheep/goat	9.5	-21.9
Doelenstraat, Alkmaar	1448- 1573	Kootker 2017	pig	8.7	-21.2
Doelenstraat, Alkmaar	1448- 1573	Kootker 2017	pig	8.5	-21.5
Oldenzaal	600–1500	Schats et al. 2021	mallard	13	-19.4
Oldenzaal	600–1500	Schats et al. 2021	mallard	11.2	-19.4
Oldenzaal	600–1500	Schats et al. 2021	European eel	8.8	-24.6
Oldenzaal	600–1500	Schats et al. 2021	atlantic cod	17.2	-12
Oldenzaal	600–1500	Schats et al. 2021	haddock	14.6	-13.5
Oldenzaal	600–1500	Schats et al. 2021	haddock	14.8	-13.2
Oldenzaal	600–1500	Schats et al. 2021	flatfish (flounder, halibut, turbot)	14.4	-12.5
Oosterbeintum, Friesland	400-750	McManus et al. 2013	sheep/goat	9.1	-21.2
Oosterbeintum, Friesland	400-750	McManus et al. 2013	sheep/goat	9.8	-20.5
Oosterbeintum, Friesland	400-750	McManus et al. 2013	sheep/goat	7.6	-21.1
Oosterbeintum, Friesland	400-750	McManus et al. 2013	sheep/goat	9.8	-21.1
Oosterbeintum, Friesland	400-750	McManus et al. 2013	sheep/goat	9.1	-21
Oosterbeintum, Friesland	400-750	McManus et al. 2013	sheep/goat	10.2	-21.2
Oosterbeintum, Friesland	400-750	McManus et al. 2013	cow	7.7	-21.3
Oosterbeintum, Friesland	400-750	McManus et al. 2013	cow	7.7	-20.6
Oosterbeintum, Friesland	400-750	McManus et al. 2013	cow	8.7	-20.9
Oosterbeintum, Friesland	400-750	McManus et al. 2013	cow	10.9	-20.4
Oosterbeintum, Friesland	400-750	McManus et al. 2013	dog	12.9	-18.5
Oosterbeintum, Friesland	400-750	McManus et al. 2013	dog	12.8	-19.9
Oosterbeintum, Friesland	400-750	McManus et al. 2013	dog	12.4	-20.1
Oosterbeintum, Friesland	400-750	McManus et al. 2013	horse	8.6	-21.3
Oosterbeintum, Friesland	400-750	McManus et al. 2013	horse	6.7	-22
Oosterbeintum, Friesland	400-750	McManus et al. 2013	pig	6.2	-21.6
Oosterbeintum, Friesland	400-750	McManus et al. 2013	pig	12.5	-19.8
Oosterbeintum, Friesland	400-750	McManus et al. 2013	pig	7	-21.4
Oosterbeintum, Friesland	400-750	McManus et al. 2013	pig	6.5	-21.3
Oosterbeintum, Friesland	400-750	McManus et al. 2013	pig	12	-20.6
Oosterbeintum, Friesland	400-750	McManus et al. 2013	whale	14.8	-15.3
